# Supplementary material for: Feasibility of a national open data policy in Zimbabwe
Source: Front Res Metr Anal. 2022 Aug 12;7:985999. doi: 10.3389/frma.2022.985999 (PMC9413148; doi:10.3389/frma.2022.985999)
Supplement: Supplementary file 1 [file Data_Sheet_1.CSV]

iso3	country	Indicator code	Indicator name	Indicator type	value	year
ZWE	Zimbabwe	ODB.2013.C.INIT	To what extent is there a well-resourced open government data initiative in the country?	PRIMARY	0	2016
ZWE	Zimbabwe	ODB.2015.C.POLI	To what extent is there a well-defined open data policy and/or strategy in the country?	PRIMARY	1	2016
ZWE	Zimbabwe	ODB.2015.C.MANAG	To what extent is there a consistent (open) data management and publication approach?	PRIMARY	0	2016
ZWE	Zimbabwe	ODB.2013.C.DPL	To what extent is there a robust legal or regulatory framework for protection of personal data in the country?	PRIMARY	4	2016
ZWE	Zimbabwe	ODB.2013.C.RTI	To what extent does the country have a functioning Right to Information law (RTI) / Freedom of Information (FoI) law?	PRIMARY	2	2016
ZWE	Zimbabwe	ODB.2013.C.CSOC	To what extent are civil society and/or information technology professionals engaging with the government regarding open data?	PRIMARY	0	2016
ZWE	Zimbabwe	ODB.2013.C.SUPIN	To what extent is government directly supporting a culture of innovation with open data through competitions, grants or other support actions?	PRIMARY	0	2016
ZWE	Zimbabwe	ODB.2013.C.CITY	To what extent are city, regional and local governments running their own open data initiatives?	PRIMARY	0	2016
ZWE	Zimbabwe	ODB.2013.C.TRAIN	To what extent is training about open data available for individuals or businesses wishing to increase their skills or build businesses to use (open) data?	PRIMARY	2	2016
ZWE	Zimbabwe	FH	Political Freedoms and Civil Liberties	SECONDARY	32	2016
ZWE	Zimbabwe	UN.OSI	Government online services index	SECONDARY	0.26087	2016
ZWE	Zimbabwe	WB.NETUSERS	Internet users (per 100 people)	SECONDARY	16.36	2016
ZWE	Zimbabwe	WEF.GCI.9.02	Firm-level technology absorption.	SECONDARY	3.900000095	2016
ZWE	Zimbabwe	WEF.GITR.8.01	Importance of ICT to government vision of the future.	SECONDARY	2.838001808	2016
ZWE	Zimbabwe	ODB.2013.I.GOV	To what extent has open data had a noticeable impact on increasing government efficiency and effectiveness?	PRIMARY	0	2016
ZWE	Zimbabwe	ODB.2013.I.ACCOUNT	To what extent has open data had a noticeable impact on increasing transparency and accountability in the country?	PRIMARY	0	2016
ZWE	Zimbabwe	ODB.2013.I.ENV	To what extent has open data had a noticeable impact on environmental sustainability in the country?	PRIMARY	0	2016
ZWE	Zimbabwe	ODB.2013.I.INC	To what extent has open data had a noticeable impact on increasing the inclusion of marginalised groups in policy making and accessing government services?	PRIMARY	0	2016
ZWE	Zimbabwe	ODB.2013.I.ECON	To what extent has open data had a noticeable positive impact on the economy?	PRIMARY	0	2016
ZWE	Zimbabwe	ODB.2013.I.ENTR	To what extent are entrepreneurs successfully using open data to build new businesses in the country?	PRIMARY	0	2016
ZWE	Zimbabwe	ODB.2013.D1	Map Data	PRIMARY	5	2016
ZWE	Zimbabwe	ODB.2013.D2	Land ownership data	PRIMARY	5	2016
ZWE	Zimbabwe	ODB.2013.D4	Detailed census data	PRIMARY	15	2016
ZWE	Zimbabwe	ODB.2013.D5	Detailed government budget	PRIMARY	15	2016
ZWE	Zimbabwe	ODB.2013.D6	Detailed data on government spend	PRIMARY	5	2016
ZWE	Zimbabwe	ODB.2013.D7	Company register	PRIMARY	5	2016
ZWE	Zimbabwe	ODB.2013.D8	Legislation	PRIMARY	15	2016
ZWE	Zimbabwe	ODB.2013.D9	Public transport timetables	PRIMARY	0	2016
ZWE	Zimbabwe	ODB.2013.D10	International trade data	PRIMARY	15	2016
ZWE	Zimbabwe	ODB.2013.D11	Health sector performance	PRIMARY	15	2016
ZWE	Zimbabwe	ODB.2013.D12	Primary or secondary education performance data	PRIMARY	15	2016
ZWE	Zimbabwe	ODB.2013.D13	Crime statistics	PRIMARY	15	2016
ZWE	Zimbabwe	ODB.2013.D14	National environment statistics	PRIMARY	0	2016
ZWE	Zimbabwe	ODB.2013.D15	National election results	PRIMARY	15	2016
ZWE	Zimbabwe	ODB.2013.D16	Public Contracts	PRIMARY	0	2016
ZWE	Zimbabwe	ODB	Open Data Barometer	INDEX	1.87	2016
ZWE	Zimbabwe	READINESS	Readiness	SUBINDEX	9	2016
ZWE	Zimbabwe	IMPLEMENTATION	Implementation	SUBINDEX	4	2016
ZWE	Zimbabwe	IMPACT	Emerging Impact	SUBINDEX	0	2016
ZWE	Zimbabwe	GOVERNMENT_POLICIES	Government policies	COMPONENT	11	2016
ZWE	Zimbabwe	GOVERNMENT_ACTION	Government action	COMPONENT	7	2016
ZWE	Zimbabwe	REGULATORY_AND_CIVIL	Citizens and civil rights	COMPONENT	18	2016
ZWE	Zimbabwe	BUSINESS_AND_ENTREPRENEURSHIP	Enterpreneurs and business	COMPONENT	11	2016
ZWE	Zimbabwe	INNOVATION	Government datasets: Innovation Cluster	COMPONENT	7	2016
ZWE	Zimbabwe	SOCIAL_POLICY	Government datasets: Social Policy Cluster	COMPONENT	10	2016
ZWE	Zimbabwe	ACCOUNTABILITY	Government datasets: Accountability cluster	COMPONENT	11	2016
ZWE	Zimbabwe	POLITICAL	Political impact	COMPONENT	0	2016
ZWE	Zimbabwe	SOCIAL	Social impact	COMPONENT	0	2016
ZWE	Zimbabwe	ECONOMIC	Economic impact	COMPONENT	0	2016
ZWE	Zimbabwe	ODB.2013.D1.ISOPEN	Map Data	PRIMARY	0	2016
ZWE	Zimbabwe	ODB.2013.D2.ISOPEN	Land ownership data	PRIMARY	0	2016
ZWE	Zimbabwe	ODB.2013.D4.ISOPEN	Detailed census data	PRIMARY	0	2016
ZWE	Zimbabwe	ODB.2013.D5.ISOPEN	Detailed government budget	PRIMARY	0	2016
ZWE	Zimbabwe	ODB.2013.D6.ISOPEN	Detailed data on government spend	PRIMARY	0	2016
ZWE	Zimbabwe	ODB.2013.D7.ISOPEN	Company register	PRIMARY	0	2016
ZWE	Zimbabwe	ODB.2013.D8.ISOPEN	Legislation	PRIMARY	0	2016
ZWE	Zimbabwe	ODB.2013.D9.ISOPEN	Public transport timetables	PRIMARY	0	2016
ZWE	Zimbabwe	ODB.2013.D10.ISOPEN	International trade data	PRIMARY	0	2016
ZWE	Zimbabwe	ODB.2013.D11.ISOPEN	Health sector performance	PRIMARY	0	2016
ZWE	Zimbabwe	ODB.2013.D12.ISOPEN	Primary or secondary education performance data	PRIMARY	0	2016
ZWE	Zimbabwe	ODB.2013.D13.ISOPEN	Crime statistics	PRIMARY	0	2016
ZWE	Zimbabwe	ODB.2013.D14.ISOPEN	National environment statistics	PRIMARY	0	2016
ZWE	Zimbabwe	ODB.2013.D15.ISOPEN	National election results	PRIMARY	0	2016
ZWE	Zimbabwe	ODB.2013.D16.ISOPEN	Public Contracts	PRIMARY	0	2016
ZWE	Zimbabwe	ODB.2013.D1.AEXISTS	Map Data	PRIMARY	5	2016
ZWE	Zimbabwe	ODB.2013.D2.AEXISTS	Land ownership data	PRIMARY	5	2016
ZWE	Zimbabwe	ODB.2013.D4.AEXISTS	Detailed census data	PRIMARY	5	2016
ZWE	Zimbabwe	ODB.2013.D5.AEXISTS	Detailed government budget	PRIMARY	5	2016
ZWE	Zimbabwe	ODB.2013.D6.AEXISTS	Detailed data on government spend	PRIMARY	5	2016
ZWE	Zimbabwe	ODB.2013.D7.AEXISTS	Company register	PRIMARY	5	2016
ZWE	Zimbabwe	ODB.2013.D8.AEXISTS	Legislation	PRIMARY	5	2016
ZWE	Zimbabwe	ODB.2013.D9.AEXISTS	Public transport timetables	PRIMARY	0	2016
ZWE	Zimbabwe	ODB.2013.D10.AEXISTS	International trade data	PRIMARY	5	2016
ZWE	Zimbabwe	ODB.2013.D11.AEXISTS	Health sector performance	PRIMARY	5	2016
ZWE	Zimbabwe	ODB.2013.D12.AEXISTS	Primary or secondary education performance data	PRIMARY	5	2016
ZWE	Zimbabwe	ODB.2013.D13.AEXISTS	Crime statistics	PRIMARY	5	2016
ZWE	Zimbabwe	ODB.2013.D14.AEXISTS	National environment statistics	PRIMARY	0	2016
ZWE	Zimbabwe	ODB.2013.D15.AEXISTS	National election results	PRIMARY	5	2016
ZWE	Zimbabwe	ODB.2013.D16.AEXISTS	Public Contracts	PRIMARY	0	2016
ZWE	Zimbabwe	ODB.2013.D1.BAVAILABLE	Map Data	PRIMARY	0	2016
ZWE	Zimbabwe	ODB.2013.D2.BAVAILABLE	Land ownership data	PRIMARY	0	2016
ZWE	Zimbabwe	ODB.2013.D4.BAVAILABLE	Detailed census data	PRIMARY	10	2016
ZWE	Zimbabwe	ODB.2013.D5.BAVAILABLE	Detailed government budget	PRIMARY	10	2016
ZWE	Zimbabwe	ODB.2013.D6.BAVAILABLE	Detailed data on government spend	PRIMARY	0	2016
ZWE	Zimbabwe	ODB.2013.D7.BAVAILABLE	Company register	PRIMARY	0	2016
ZWE	Zimbabwe	ODB.2013.D8.BAVAILABLE	Legislation	PRIMARY	10	2016
ZWE	Zimbabwe	ODB.2013.D9.BAVAILABLE	Public transport timetables	PRIMARY	0	2016
ZWE	Zimbabwe	ODB.2013.D10.BAVAILABLE	International trade data	PRIMARY	10	2016
ZWE	Zimbabwe	ODB.2013.D11.BAVAILABLE	Health sector performance	PRIMARY	10	2016
ZWE	Zimbabwe	ODB.2013.D12.BAVAILABLE	Primary or secondary education performance data	PRIMARY	10	2016
ZWE	Zimbabwe	ODB.2013.D13.BAVAILABLE	Crime statistics	PRIMARY	10	2016
ZWE	Zimbabwe	ODB.2013.D14.BAVAILABLE	National environment statistics	PRIMARY	0	2016
ZWE	Zimbabwe	ODB.2013.D15.BAVAILABLE	National election results	PRIMARY	10	2016
ZWE	Zimbabwe	ODB.2013.D16.BAVAILABLE	Public Contracts	PRIMARY	0	2016
ZWE	Zimbabwe	ODB.2013.D1.CMACHINEREADABLE	Map Data	PRIMARY	0	2016
ZWE	Zimbabwe	ODB.2013.D2.CMACHINEREADABLE	Land ownership data	PRIMARY	0	2016
ZWE	Zimbabwe	ODB.2013.D4.CMACHINEREADABLE	Detailed census data	PRIMARY	0	2016
ZWE	Zimbabwe	ODB.2013.D5.CMACHINEREADABLE	Detailed government budget	PRIMARY	0	2016
ZWE	Zimbabwe	ODB.2013.D6.CMACHINEREADABLE	Detailed data on government spend	PRIMARY	0	2016
ZWE	Zimbabwe	ODB.2013.D7.CMACHINEREADABLE	Company register	PRIMARY	0	2016
ZWE	Zimbabwe	ODB.2013.D8.CMACHINEREADABLE	Legislation	PRIMARY	0	2016
ZWE	Zimbabwe	ODB.2013.D9.CMACHINEREADABLE	Public transport timetables	PRIMARY	0	2016
ZWE	Zimbabwe	ODB.2013.D10.CMACHINEREADABLE	International trade data	PRIMARY	0	2016
ZWE	Zimbabwe	ODB.2013.D11.CMACHINEREADABLE	Health sector performance	PRIMARY	0	2016
ZWE	Zimbabwe	ODB.2013.D12.CMACHINEREADABLE	Primary or secondary education performance data	PRIMARY	0	2016
ZWE	Zimbabwe	ODB.2013.D13.CMACHINEREADABLE	Crime statistics	PRIMARY	0	2016
ZWE	Zimbabwe	ODB.2013.D14.CMACHINEREADABLE	National environment statistics	PRIMARY	0	2016
ZWE	Zimbabwe	ODB.2013.D15.CMACHINEREADABLE	National election results	PRIMARY	0	2016
ZWE	Zimbabwe	ODB.2013.D16.CMACHINEREADABLE	Public Contracts	PRIMARY	0	2016
ZWE	Zimbabwe	ODB.2013.D1.DBULK	Map Data	PRIMARY	0	2016
ZWE	Zimbabwe	ODB.2013.D2.DBULK	Land ownership data	PRIMARY	0	2016
ZWE	Zimbabwe	ODB.2013.D4.DBULK	Detailed census data	PRIMARY	0	2016
ZWE	Zimbabwe	ODB.2013.D5.DBULK	Detailed government budget	PRIMARY	0	2016
ZWE	Zimbabwe	ODB.2013.D6.DBULK	Detailed data on government spend	PRIMARY	0	2016
ZWE	Zimbabwe	ODB.2013.D7.DBULK	Company register	PRIMARY	0	2016
ZWE	Zimbabwe	ODB.2013.D8.DBULK	Legislation	PRIMARY	0	2016
ZWE	Zimbabwe	ODB.2013.D9.DBULK	Public transport timetables	PRIMARY	0	2016
ZWE	Zimbabwe	ODB.2013.D10.DBULK	International trade data	PRIMARY	0	2016
ZWE	Zimbabwe	ODB.2013.D11.DBULK	Health sector performance	PRIMARY	0	2016
ZWE	Zimbabwe	ODB.2013.D12.DBULK	Primary or secondary education performance data	PRIMARY	0	2016
ZWE	Zimbabwe	ODB.2013.D13.DBULK	Crime statistics	PRIMARY	0	2016
ZWE	Zimbabwe	ODB.2013.D14.DBULK	National environment statistics	PRIMARY	0	2016
ZWE	Zimbabwe	ODB.2013.D15.DBULK	National election results	PRIMARY	0	2016
ZWE	Zimbabwe	ODB.2013.D16.DBULK	Public Contracts	PRIMARY	0	2016
ZWE	Zimbabwe	ODB.2013.D1.EFREE	Map Data	PRIMARY	0	2016
ZWE	Zimbabwe	ODB.2013.D2.EFREE	Land ownership data	PRIMARY	0	2016
ZWE	Zimbabwe	ODB.2013.D4.EFREE	Detailed census data	PRIMARY	0	2016
ZWE	Zimbabwe	ODB.2013.D5.EFREE	Detailed government budget	PRIMARY	0	2016
ZWE	Zimbabwe	ODB.2013.D6.EFREE	Detailed data on government spend	PRIMARY	0	2016
ZWE	Zimbabwe	ODB.2013.D7.EFREE	Company register	PRIMARY	0	2016
ZWE	Zimbabwe	ODB.2013.D8.EFREE	Legislation	PRIMARY	0	2016
ZWE	Zimbabwe	ODB.2013.D9.EFREE	Public transport timetables	PRIMARY	0	2016
ZWE	Zimbabwe	ODB.2013.D10.EFREE	International trade data	PRIMARY	0	2016
ZWE	Zimbabwe	ODB.2013.D11.EFREE	Health sector performance	PRIMARY	0	2016
ZWE	Zimbabwe	ODB.2013.D12.EFREE	Primary or secondary education performance data	PRIMARY	0	2016
ZWE	Zimbabwe	ODB.2013.D13.EFREE	Crime statistics	PRIMARY	0	2016
ZWE	Zimbabwe	ODB.2013.D14.EFREE	National environment statistics	PRIMARY	0	2016
ZWE	Zimbabwe	ODB.2013.D15.EFREE	National election results	PRIMARY	0	2016
ZWE	Zimbabwe	ODB.2013.D16.EFREE	Public Contracts	PRIMARY	0	2016
ZWE	Zimbabwe	ODB.2013.D1.FLICENSE	Map Data	PRIMARY	0	2016
ZWE	Zimbabwe	ODB.2013.D2.FLICENSE	Land ownership data	PRIMARY	0	2016
ZWE	Zimbabwe	ODB.2013.D4.FLICENSE	Detailed census data	PRIMARY	0	2016
ZWE	Zimbabwe	ODB.2013.D5.FLICENSE	Detailed government budget	PRIMARY	0	2016
ZWE	Zimbabwe	ODB.2013.D6.FLICENSE	Detailed data on government spend	PRIMARY	0	2016
ZWE	Zimbabwe	ODB.2013.D7.FLICENSE	Company register	PRIMARY	0	2016
ZWE	Zimbabwe	ODB.2013.D8.FLICENSE	Legislation	PRIMARY	0	2016
ZWE	Zimbabwe	ODB.2013.D9.FLICENSE	Public transport timetables	PRIMARY	0	2016
ZWE	Zimbabwe	ODB.2013.D10.FLICENSE	International trade data	PRIMARY	0	2016
ZWE	Zimbabwe	ODB.2013.D11.FLICENSE	Health sector performance	PRIMARY	0	2016
ZWE	Zimbabwe	ODB.2013.D12.FLICENSE	Primary or secondary education performance data	PRIMARY	0	2016
ZWE	Zimbabwe	ODB.2013.D13.FLICENSE	Crime statistics	PRIMARY	0	2016
ZWE	Zimbabwe	ODB.2013.D14.FLICENSE	National environment statistics	PRIMARY	0	2016
ZWE	Zimbabwe	ODB.2013.D15.FLICENSE	National election results	PRIMARY	0	2016
ZWE	Zimbabwe	ODB.2013.D16.FLICENSE	Public Contracts	PRIMARY	0	2016
ZWE	Zimbabwe	ODB.2013.D1.GUPDATED	Map Data	PRIMARY	0	2016
ZWE	Zimbabwe	ODB.2013.D2.GUPDATED	Land ownership data	PRIMARY	0	2016
ZWE	Zimbabwe	ODB.2013.D4.GUPDATED	Detailed census data	PRIMARY	0	2016
ZWE	Zimbabwe	ODB.2013.D5.GUPDATED	Detailed government budget	PRIMARY	0	2016
ZWE	Zimbabwe	ODB.2013.D6.GUPDATED	Detailed data on government spend	PRIMARY	0	2016
ZWE	Zimbabwe	ODB.2013.D7.GUPDATED	Company register	PRIMARY	0	2016
ZWE	Zimbabwe	ODB.2013.D8.GUPDATED	Legislation	PRIMARY	0	2016
ZWE	Zimbabwe	ODB.2013.D9.GUPDATED	Public transport timetables	PRIMARY	0	2016
ZWE	Zimbabwe	ODB.2013.D10.GUPDATED	International trade data	PRIMARY	0	2016
ZWE	Zimbabwe	ODB.2013.D11.GUPDATED	Health sector performance	PRIMARY	0	2016
ZWE	Zimbabwe	ODB.2013.D12.GUPDATED	Primary or secondary education performance data	PRIMARY	0	2016
ZWE	Zimbabwe	ODB.2013.D13.GUPDATED	Crime statistics	PRIMARY	0	2016
ZWE	Zimbabwe	ODB.2013.D14.GUPDATED	National environment statistics	PRIMARY	0	2016
ZWE	Zimbabwe	ODB.2013.D15.GUPDATED	National election results	PRIMARY	0	2016
ZWE	Zimbabwe	ODB.2013.D16.GUPDATED	Public Contracts	PRIMARY	0	2016
ZWE	Zimbabwe	ODB.2013.D1.HSUSTAINABLE	Map Data	PRIMARY	0	2016
ZWE	Zimbabwe	ODB.2013.D2.HSUSTAINABLE	Land ownership data	PRIMARY	0	2016
ZWE	Zimbabwe	ODB.2013.D4.HSUSTAINABLE	Detailed census data	PRIMARY	0	2016
ZWE	Zimbabwe	ODB.2013.D5.HSUSTAINABLE	Detailed government budget	PRIMARY	0	2016
ZWE	Zimbabwe	ODB.2013.D6.HSUSTAINABLE	Detailed data on government spend	PRIMARY	0	2016
ZWE	Zimbabwe	ODB.2013.D7.HSUSTAINABLE	Company register	PRIMARY	0	2016
ZWE	Zimbabwe	ODB.2013.D8.HSUSTAINABLE	Legislation	PRIMARY	0	2016
ZWE	Zimbabwe	ODB.2013.D9.HSUSTAINABLE	Public transport timetables	PRIMARY	0	2016
ZWE	Zimbabwe	ODB.2013.D10.HSUSTAINABLE	International trade data	PRIMARY	0	2016
ZWE	Zimbabwe	ODB.2013.D11.HSUSTAINABLE	Health sector performance	PRIMARY	0	2016
ZWE	Zimbabwe	ODB.2013.D12.HSUSTAINABLE	Primary or secondary education performance data	PRIMARY	0	2016
ZWE	Zimbabwe	ODB.2013.D13.HSUSTAINABLE	Crime statistics	PRIMARY	0	2016
ZWE	Zimbabwe	ODB.2013.D14.HSUSTAINABLE	National environment statistics	PRIMARY	0	2016
ZWE	Zimbabwe	ODB.2013.D15.HSUSTAINABLE	National election results	PRIMARY	0	2016
ZWE	Zimbabwe	ODB.2013.D16.HSUSTAINABLE	Public Contracts	PRIMARY	0	2016
ZWE	Zimbabwe	ODB.2013.D1.IDISCOVERABLE	Map Data	PRIMARY	0	2016
ZWE	Zimbabwe	ODB.2013.D2.IDISCOVERABLE	Land ownership data	PRIMARY	0	2016
ZWE	Zimbabwe	ODB.2013.D4.IDISCOVERABLE	Detailed census data	PRIMARY	0	2016
ZWE	Zimbabwe	ODB.2013.D5.IDISCOVERABLE	Detailed government budget	PRIMARY	0	2016
ZWE	Zimbabwe	ODB.2013.D6.IDISCOVERABLE	Detailed data on government spend	PRIMARY	0	2016
ZWE	Zimbabwe	ODB.2013.D7.IDISCOVERABLE	Company register	PRIMARY	0	2016
ZWE	Zimbabwe	ODB.2013.D8.IDISCOVERABLE	Legislation	PRIMARY	0	2016
ZWE	Zimbabwe	ODB.2013.D9.IDISCOVERABLE	Public transport timetables	PRIMARY	0	2016
ZWE	Zimbabwe	ODB.2013.D10.IDISCOVERABLE	International trade data	PRIMARY	0	2016
ZWE	Zimbabwe	ODB.2013.D11.IDISCOVERABLE	Health sector performance	PRIMARY	0	2016
ZWE	Zimbabwe	ODB.2013.D12.IDISCOVERABLE	Primary or secondary education performance data	PRIMARY	0	2016
ZWE	Zimbabwe	ODB.2013.D13.IDISCOVERABLE	Crime statistics	PRIMARY	0	2016
ZWE	Zimbabwe	ODB.2013.D14.IDISCOVERABLE	National environment statistics	PRIMARY	0	2016
ZWE	Zimbabwe	ODB.2013.D15.IDISCOVERABLE	National election results	PRIMARY	0	2016
ZWE	Zimbabwe	ODB.2013.D16.IDISCOVERABLE	Public Contracts	PRIMARY	0	2016
ZWE	Zimbabwe	ODB.2013.D1.JLINKED	Map Data	PRIMARY	0	2016
ZWE	Zimbabwe	ODB.2013.D2.JLINKED	Land ownership data	PRIMARY	0	2016
ZWE	Zimbabwe	ODB.2013.D4.JLINKED	Detailed census data	PRIMARY	0	2016
ZWE	Zimbabwe	ODB.2013.D5.JLINKED	Detailed government budget	PRIMARY	0	2016
ZWE	Zimbabwe	ODB.2013.D6.JLINKED	Detailed data on government spend	PRIMARY	0	2016
ZWE	Zimbabwe	ODB.2013.D7.JLINKED	Company register	PRIMARY	0	2016
ZWE	Zimbabwe	ODB.2013.D8.JLINKED	Legislation	PRIMARY	0	2016
ZWE	Zimbabwe	ODB.2013.D9.JLINKED	Public transport timetables	PRIMARY	0	2016
ZWE	Zimbabwe	ODB.2013.D10.JLINKED	International trade data	PRIMARY	0	2016
ZWE	Zimbabwe	ODB.2013.D11.JLINKED	Health sector performance	PRIMARY	0	2016
ZWE	Zimbabwe	ODB.2013.D12.JLINKED	Primary or secondary education performance data	PRIMARY	0	2016
ZWE	Zimbabwe	ODB.2013.D13.JLINKED	Crime statistics	PRIMARY	0	2016
ZWE	Zimbabwe	ODB.2013.D14.JLINKED	National environment statistics	PRIMARY	0	2016
ZWE	Zimbabwe	ODB.2013.D15.JLINKED	National election results	PRIMARY	0	2016
ZWE	Zimbabwe	ODB.2013.D16.JLINKED	Public Contracts	PRIMARY	0	2016
ZWE	Zimbabwe	ODB.2013.C.INIT	To what extent is there a well-resourced open government data initiative in the country?	PRIMARY	1	2015
ZWE	Zimbabwe	ODB.2015.C.POLI	To what extent is there a well-defined open data policy and/or strategy in the country?	PRIMARY	0	2015
ZWE	Zimbabwe	ODB.2015.C.MANAG	To what extent is there a consistent (open) data management and publication approach?	PRIMARY	0	2015
ZWE	Zimbabwe	ODB.2013.C.DPL	To what extent is there a robust legal or regulatory framework for protection of personal data in the country?	PRIMARY	3	2015
ZWE	Zimbabwe	ODB.2013.C.RTI	To what extent does the country have a functioning Right to Information law (RTI) / Freedom of Information (FoI) law?	PRIMARY	2	2015
ZWE	Zimbabwe	ODB.2013.C.CSOC	To what extent are civil society and/or information technology professionals engaging with the government regarding open data?	PRIMARY	0	2015
ZWE	Zimbabwe	ODB.2013.C.SUPIN	To what extent is government directly supporting a culture of innovation with open data through competitions, grants or other support actions?	PRIMARY	0	2015
ZWE	Zimbabwe	ODB.2013.C.CITY	To what extent are city, regional and local governments running their own open data initiatives?	PRIMARY	0	2015
ZWE	Zimbabwe	ODB.2013.C.TRAIN	To what extent is training about open data available for individuals or businesses wishing to increase their skills or build businesses to use (open) data?	PRIMARY	2	2015
ZWE	Zimbabwe	FH	Political Freedoms and Civil Liberties	SECONDARY	28	2015
ZWE	Zimbabwe	UN.OSI	Government online services index	SECONDARY	0.30708	2015
ZWE	Zimbabwe	WB.NETUSERS	Internet users (per 100 people)	SECONDARY	19.89	2015
ZWE	Zimbabwe	WEF.GCI.9.02	Firm-level technology absorption.	SECONDARY	4.085673937	2015
ZWE	Zimbabwe	WEF.GITR.8.01	Importance of ICT to government vision of the future.	SECONDARY	3.242075714	2015
ZWE	Zimbabwe	ODB.2013.I.GOV	To what extent has open data had a noticeable impact on increasing government efficiency and effectiveness?	PRIMARY	0	2015
ZWE	Zimbabwe	ODB.2013.I.ACCOUNT	To what extent has open data had a noticeable impact on increasing transparency and accountability in the country?	PRIMARY	0	2015
ZWE	Zimbabwe	ODB.2013.I.ENV	To what extent has open data had a noticeable impact on environmental sustainability in the country?	PRIMARY	0	2015
ZWE	Zimbabwe	ODB.2013.I.INC	To what extent has open data had a noticeable impact on increasing the inclusion of marginalised groups in policy making and accessing government services?	PRIMARY	0	2015
ZWE	Zimbabwe	ODB.2013.I.ECON	To what extent has open data had a noticeable positive impact on the economy?	PRIMARY	0	2015
ZWE	Zimbabwe	ODB.2013.I.ENTR	To what extent are entrepreneurs successfully using open data to build new businesses in the country?	PRIMARY	0	2015
ZWE	Zimbabwe	ODB.2013.D1	Map Data	PRIMARY	5	2015
ZWE	Zimbabwe	ODB.2013.D2	Land ownership data	PRIMARY	5	2015
ZWE	Zimbabwe	ODB.2013.D4	Detailed census data	PRIMARY	15	2015
ZWE	Zimbabwe	ODB.2013.D5	Detailed government budget	PRIMARY	15	2015
ZWE	Zimbabwe	ODB.2013.D6	Detailed data on government spend	PRIMARY	5	2015
ZWE	Zimbabwe	ODB.2013.D7	Company register	PRIMARY	5	2015
ZWE	Zimbabwe	ODB.2013.D8	Legislation	PRIMARY	15	2015
ZWE	Zimbabwe	ODB.2013.D9	Public transport timetables	PRIMARY	0	2015
ZWE	Zimbabwe	ODB.2013.D10	International trade data	PRIMARY	15	2015
ZWE	Zimbabwe	ODB.2013.D11	Health sector performance	PRIMARY	15	2015
ZWE	Zimbabwe	ODB.2013.D12	Primary or secondary education performance data	PRIMARY	15	2015
ZWE	Zimbabwe	ODB.2013.D13	Crime statistics	PRIMARY	15	2015
ZWE	Zimbabwe	ODB.2013.D14	National environment statistics	PRIMARY	0	2015
ZWE	Zimbabwe	ODB.2013.D15	National election results	PRIMARY	15	2015
ZWE	Zimbabwe	ODB.2013.D16	Public Contracts	PRIMARY	0	2015
ZWE	Zimbabwe	ODB	Open Data Barometer	INDEX	3.38	2015
ZWE	Zimbabwe	READINESS	Readiness	SUBINDEX	11	2015
ZWE	Zimbabwe	IMPLEMENTATION	Implementation	SUBINDEX	3	2015
ZWE	Zimbabwe	IMPACT	Emerging Impact	SUBINDEX	0	2015
ZWE	Zimbabwe	GOVERNMENT_POLICIES	Government policies	COMPONENT	13	2015
ZWE	Zimbabwe	GOVERNMENT_ACTION	Government action	COMPONENT	15	2015
ZWE	Zimbabwe	REGULATORY_AND_CIVIL	Citizens and civil rights	COMPONENT	15	2015
ZWE	Zimbabwe	BUSINESS_AND_ENTREPRENEURSHIP	Enterpreneurs and business	COMPONENT	17	2015
ZWE	Zimbabwe	INNOVATION	Government datasets: Innovation Cluster	COMPONENT	7	2015
ZWE	Zimbabwe	SOCIAL_POLICY	Government datasets: Social Policy Cluster	COMPONENT	10	2015
ZWE	Zimbabwe	ACCOUNTABILITY	Government datasets: Accountability cluster	COMPONENT	11	2015
ZWE	Zimbabwe	POLITICAL	Political impact	COMPONENT	0	2015
ZWE	Zimbabwe	SOCIAL	Social impact	COMPONENT	0	2015
ZWE	Zimbabwe	ECONOMIC	Economic impact	COMPONENT	0	2015
ZWE	Zimbabwe	ODB.2013.D1.ISOPEN	Map Data	PRIMARY	0	2015
ZWE	Zimbabwe	ODB.2013.D2.ISOPEN	Land ownership data	PRIMARY	0	2015
ZWE	Zimbabwe	ODB.2013.D4.ISOPEN	Detailed census data	PRIMARY	0	2015
ZWE	Zimbabwe	ODB.2013.D5.ISOPEN	Detailed government budget	PRIMARY	0	2015
ZWE	Zimbabwe	ODB.2013.D6.ISOPEN	Detailed data on government spend	PRIMARY	0	2015
ZWE	Zimbabwe	ODB.2013.D7.ISOPEN	Company register	PRIMARY	0	2015
ZWE	Zimbabwe	ODB.2013.D8.ISOPEN	Legislation	PRIMARY	0	2015
ZWE	Zimbabwe	ODB.2013.D9.ISOPEN	Public transport timetables	PRIMARY	0	2015
ZWE	Zimbabwe	ODB.2013.D10.ISOPEN	International trade data	PRIMARY	0	2015
ZWE	Zimbabwe	ODB.2013.D11.ISOPEN	Health sector performance	PRIMARY	0	2015
ZWE	Zimbabwe	ODB.2013.D12.ISOPEN	Primary or secondary education performance data	PRIMARY	0	2015
ZWE	Zimbabwe	ODB.2013.D13.ISOPEN	Crime statistics	PRIMARY	0	2015
ZWE	Zimbabwe	ODB.2013.D14.ISOPEN	National environment statistics	PRIMARY	0	2015
ZWE	Zimbabwe	ODB.2013.D15.ISOPEN	National election results	PRIMARY	0	2015
ZWE	Zimbabwe	ODB.2013.D16.ISOPEN	Public Contracts	PRIMARY	0	2015
ZWE	Zimbabwe	ODB.2013.D1.AEXISTS	Map Data	PRIMARY	5	2015
ZWE	Zimbabwe	ODB.2013.D2.AEXISTS	Land ownership data	PRIMARY	5	2015
ZWE	Zimbabwe	ODB.2013.D4.AEXISTS	Detailed census data	PRIMARY	5	2015
ZWE	Zimbabwe	ODB.2013.D5.AEXISTS	Detailed government budget	PRIMARY	5	2015
ZWE	Zimbabwe	ODB.2013.D6.AEXISTS	Detailed data on government spend	PRIMARY	5	2015
ZWE	Zimbabwe	ODB.2013.D7.AEXISTS	Company register	PRIMARY	5	2015
ZWE	Zimbabwe	ODB.2013.D8.AEXISTS	Legislation	PRIMARY	5	2015
ZWE	Zimbabwe	ODB.2013.D9.AEXISTS	Public transport timetables	PRIMARY	0	2015
ZWE	Zimbabwe	ODB.2013.D10.AEXISTS	International trade data	PRIMARY	5	2015
ZWE	Zimbabwe	ODB.2013.D11.AEXISTS	Health sector performance	PRIMARY	5	2015
ZWE	Zimbabwe	ODB.2013.D12.AEXISTS	Primary or secondary education performance data	PRIMARY	5	2015
ZWE	Zimbabwe	ODB.2013.D13.AEXISTS	Crime statistics	PRIMARY	5	2015
ZWE	Zimbabwe	ODB.2013.D14.AEXISTS	National environment statistics	PRIMARY	0	2015
ZWE	Zimbabwe	ODB.2013.D15.AEXISTS	National election results	PRIMARY	5	2015
ZWE	Zimbabwe	ODB.2013.D16.AEXISTS	Public Contracts	PRIMARY	0	2015
ZWE	Zimbabwe	ODB.2013.D1.BAVAILABLE	Map Data	PRIMARY	0	2015
ZWE	Zimbabwe	ODB.2013.D2.BAVAILABLE	Land ownership data	PRIMARY	0	2015
ZWE	Zimbabwe	ODB.2013.D4.BAVAILABLE	Detailed census data	PRIMARY	10	2015
ZWE	Zimbabwe	ODB.2013.D5.BAVAILABLE	Detailed government budget	PRIMARY	10	2015
ZWE	Zimbabwe	ODB.2013.D6.BAVAILABLE	Detailed data on government spend	PRIMARY	0	2015
ZWE	Zimbabwe	ODB.2013.D7.BAVAILABLE	Company register	PRIMARY	0	2015
ZWE	Zimbabwe	ODB.2013.D8.BAVAILABLE	Legislation	PRIMARY	10	2015
ZWE	Zimbabwe	ODB.2013.D9.BAVAILABLE	Public transport timetables	PRIMARY	0	2015
ZWE	Zimbabwe	ODB.2013.D10.BAVAILABLE	International trade data	PRIMARY	10	2015
ZWE	Zimbabwe	ODB.2013.D11.BAVAILABLE	Health sector performance	PRIMARY	10	2015
ZWE	Zimbabwe	ODB.2013.D12.BAVAILABLE	Primary or secondary education performance data	PRIMARY	10	2015
ZWE	Zimbabwe	ODB.2013.D13.BAVAILABLE	Crime statistics	PRIMARY	10	2015
ZWE	Zimbabwe	ODB.2013.D14.BAVAILABLE	National environment statistics	PRIMARY	0	2015
ZWE	Zimbabwe	ODB.2013.D15.BAVAILABLE	National election results	PRIMARY	10	2015
ZWE	Zimbabwe	ODB.2013.D16.BAVAILABLE	Public Contracts	PRIMARY	0	2015
ZWE	Zimbabwe	ODB.2013.D1.CMACHINEREADABLE	Map Data	PRIMARY	0	2015
ZWE	Zimbabwe	ODB.2013.D2.CMACHINEREADABLE	Land ownership data	PRIMARY	0	2015
ZWE	Zimbabwe	ODB.2013.D4.CMACHINEREADABLE	Detailed census data	PRIMARY	0	2015
ZWE	Zimbabwe	ODB.2013.D5.CMACHINEREADABLE	Detailed government budget	PRIMARY	0	2015
ZWE	Zimbabwe	ODB.2013.D6.CMACHINEREADABLE	Detailed data on government spend	PRIMARY	0	2015
ZWE	Zimbabwe	ODB.2013.D7.CMACHINEREADABLE	Company register	PRIMARY	0	2015
ZWE	Zimbabwe	ODB.2013.D8.CMACHINEREADABLE	Legislation	PRIMARY	0	2015
ZWE	Zimbabwe	ODB.2013.D9.CMACHINEREADABLE	Public transport timetables	PRIMARY	0	2015
ZWE	Zimbabwe	ODB.2013.D10.CMACHINEREADABLE	International trade data	PRIMARY	0	2015
ZWE	Zimbabwe	ODB.2013.D11.CMACHINEREADABLE	Health sector performance	PRIMARY	0	2015
ZWE	Zimbabwe	ODB.2013.D12.CMACHINEREADABLE	Primary or secondary education performance data	PRIMARY	0	2015
ZWE	Zimbabwe	ODB.2013.D13.CMACHINEREADABLE	Crime statistics	PRIMARY	0	2015
ZWE	Zimbabwe	ODB.2013.D14.CMACHINEREADABLE	National environment statistics	PRIMARY	0	2015
ZWE	Zimbabwe	ODB.2013.D15.CMACHINEREADABLE	National election results	PRIMARY	0	2015
ZWE	Zimbabwe	ODB.2013.D16.CMACHINEREADABLE	Public Contracts	PRIMARY	0	2015
ZWE	Zimbabwe	ODB.2013.D1.DBULK	Map Data	PRIMARY	0	2015
ZWE	Zimbabwe	ODB.2013.D2.DBULK	Land ownership data	PRIMARY	0	2015
ZWE	Zimbabwe	ODB.2013.D4.DBULK	Detailed census data	PRIMARY	0	2015
ZWE	Zimbabwe	ODB.2013.D5.DBULK	Detailed government budget	PRIMARY	0	2015
ZWE	Zimbabwe	ODB.2013.D6.DBULK	Detailed data on government spend	PRIMARY	0	2015
ZWE	Zimbabwe	ODB.2013.D7.DBULK	Company register	PRIMARY	0	2015
ZWE	Zimbabwe	ODB.2013.D8.DBULK	Legislation	PRIMARY	0	2015
ZWE	Zimbabwe	ODB.2013.D9.DBULK	Public transport timetables	PRIMARY	0	2015
ZWE	Zimbabwe	ODB.2013.D10.DBULK	International trade data	PRIMARY	0	2015
ZWE	Zimbabwe	ODB.2013.D11.DBULK	Health sector performance	PRIMARY	0	2015
ZWE	Zimbabwe	ODB.2013.D12.DBULK	Primary or secondary education performance data	PRIMARY	0	2015
ZWE	Zimbabwe	ODB.2013.D13.DBULK	Crime statistics	PRIMARY	0	2015
ZWE	Zimbabwe	ODB.2013.D14.DBULK	National environment statistics	PRIMARY	0	2015
ZWE	Zimbabwe	ODB.2013.D15.DBULK	National election results	PRIMARY	0	2015
ZWE	Zimbabwe	ODB.2013.D16.DBULK	Public Contracts	PRIMARY	0	2015
ZWE	Zimbabwe	ODB.2013.D1.EFREE	Map Data	PRIMARY	0	2015
ZWE	Zimbabwe	ODB.2013.D2.EFREE	Land ownership data	PRIMARY	0	2015
ZWE	Zimbabwe	ODB.2013.D4.EFREE	Detailed census data	PRIMARY	0	2015
ZWE	Zimbabwe	ODB.2013.D5.EFREE	Detailed government budget	PRIMARY	0	2015
ZWE	Zimbabwe	ODB.2013.D6.EFREE	Detailed data on government spend	PRIMARY	0	2015
ZWE	Zimbabwe	ODB.2013.D7.EFREE	Company register	PRIMARY	0	2015
ZWE	Zimbabwe	ODB.2013.D8.EFREE	Legislation	PRIMARY	0	2015
ZWE	Zimbabwe	ODB.2013.D9.EFREE	Public transport timetables	PRIMARY	0	2015
ZWE	Zimbabwe	ODB.2013.D10.EFREE	International trade data	PRIMARY	0	2015
ZWE	Zimbabwe	ODB.2013.D11.EFREE	Health sector performance	PRIMARY	0	2015
ZWE	Zimbabwe	ODB.2013.D12.EFREE	Primary or secondary education performance data	PRIMARY	0	2015
ZWE	Zimbabwe	ODB.2013.D13.EFREE	Crime statistics	PRIMARY	0	2015
ZWE	Zimbabwe	ODB.2013.D14.EFREE	National environment statistics	PRIMARY	0	2015
ZWE	Zimbabwe	ODB.2013.D15.EFREE	National election results	PRIMARY	0	2015
ZWE	Zimbabwe	ODB.2013.D16.EFREE	Public Contracts	PRIMARY	0	2015
ZWE	Zimbabwe	ODB.2013.D1.FLICENSE	Map Data	PRIMARY	0	2015
ZWE	Zimbabwe	ODB.2013.D2.FLICENSE	Land ownership data	PRIMARY	0	2015
ZWE	Zimbabwe	ODB.2013.D4.FLICENSE	Detailed census data	PRIMARY	0	2015
ZWE	Zimbabwe	ODB.2013.D5.FLICENSE	Detailed government budget	PRIMARY	0	2015
ZWE	Zimbabwe	ODB.2013.D6.FLICENSE	Detailed data on government spend	PRIMARY	0	2015
ZWE	Zimbabwe	ODB.2013.D7.FLICENSE	Company register	PRIMARY	0	2015
ZWE	Zimbabwe	ODB.2013.D8.FLICENSE	Legislation	PRIMARY	0	2015
ZWE	Zimbabwe	ODB.2013.D9.FLICENSE	Public transport timetables	PRIMARY	0	2015
ZWE	Zimbabwe	ODB.2013.D10.FLICENSE	International trade data	PRIMARY	0	2015
ZWE	Zimbabwe	ODB.2013.D11.FLICENSE	Health sector performance	PRIMARY	0	2015
ZWE	Zimbabwe	ODB.2013.D12.FLICENSE	Primary or secondary education performance data	PRIMARY	0	2015
ZWE	Zimbabwe	ODB.2013.D13.FLICENSE	Crime statistics	PRIMARY	0	2015
ZWE	Zimbabwe	ODB.2013.D14.FLICENSE	National environment statistics	PRIMARY	0	2015
ZWE	Zimbabwe	ODB.2013.D15.FLICENSE	National election results	PRIMARY	0	2015
ZWE	Zimbabwe	ODB.2013.D16.FLICENSE	Public Contracts	PRIMARY	0	2015
ZWE	Zimbabwe	ODB.2013.D1.GUPDATED	Map Data	PRIMARY	0	2015
ZWE	Zimbabwe	ODB.2013.D2.GUPDATED	Land ownership data	PRIMARY	0	2015
ZWE	Zimbabwe	ODB.2013.D4.GUPDATED	Detailed census data	PRIMARY	0	2015
ZWE	Zimbabwe	ODB.2013.D5.GUPDATED	Detailed government budget	PRIMARY	0	2015
ZWE	Zimbabwe	ODB.2013.D6.GUPDATED	Detailed data on government spend	PRIMARY	0	2015
ZWE	Zimbabwe	ODB.2013.D7.GUPDATED	Company register	PRIMARY	0	2015
ZWE	Zimbabwe	ODB.2013.D8.GUPDATED	Legislation	PRIMARY	0	2015
ZWE	Zimbabwe	ODB.2013.D9.GUPDATED	Public transport timetables	PRIMARY	0	2015
ZWE	Zimbabwe	ODB.2013.D10.GUPDATED	International trade data	PRIMARY	0	2015
ZWE	Zimbabwe	ODB.2013.D11.GUPDATED	Health sector performance	PRIMARY	0	2015
ZWE	Zimbabwe	ODB.2013.D12.GUPDATED	Primary or secondary education performance data	PRIMARY	0	2015
ZWE	Zimbabwe	ODB.2013.D13.GUPDATED	Crime statistics	PRIMARY	0	2015
ZWE	Zimbabwe	ODB.2013.D14.GUPDATED	National environment statistics	PRIMARY	0	2015
ZWE	Zimbabwe	ODB.2013.D15.GUPDATED	National election results	PRIMARY	0	2015
ZWE	Zimbabwe	ODB.2013.D16.GUPDATED	Public Contracts	PRIMARY	0	2015
ZWE	Zimbabwe	ODB.2013.D1.HSUSTAINABLE	Map Data	PRIMARY	0	2015
ZWE	Zimbabwe	ODB.2013.D2.HSUSTAINABLE	Land ownership data	PRIMARY	0	2015
ZWE	Zimbabwe	ODB.2013.D4.HSUSTAINABLE	Detailed census data	PRIMARY	0	2015
ZWE	Zimbabwe	ODB.2013.D5.HSUSTAINABLE	Detailed government budget	PRIMARY	0	2015
ZWE	Zimbabwe	ODB.2013.D6.HSUSTAINABLE	Detailed data on government spend	PRIMARY	0	2015
ZWE	Zimbabwe	ODB.2013.D7.HSUSTAINABLE	Company register	PRIMARY	0	2015
ZWE	Zimbabwe	ODB.2013.D8.HSUSTAINABLE	Legislation	PRIMARY	0	2015
ZWE	Zimbabwe	ODB.2013.D9.HSUSTAINABLE	Public transport timetables	PRIMARY	0	2015
ZWE	Zimbabwe	ODB.2013.D10.HSUSTAINABLE	International trade data	PRIMARY	0	2015
ZWE	Zimbabwe	ODB.2013.D11.HSUSTAINABLE	Health sector performance	PRIMARY	0	2015
ZWE	Zimbabwe	ODB.2013.D12.HSUSTAINABLE	Primary or secondary education performance data	PRIMARY	0	2015
ZWE	Zimbabwe	ODB.2013.D13.HSUSTAINABLE	Crime statistics	PRIMARY	0	2015
ZWE	Zimbabwe	ODB.2013.D14.HSUSTAINABLE	National environment statistics	PRIMARY	0	2015
ZWE	Zimbabwe	ODB.2013.D15.HSUSTAINABLE	National election results	PRIMARY	0	2015
ZWE	Zimbabwe	ODB.2013.D16.HSUSTAINABLE	Public Contracts	PRIMARY	0	2015
ZWE	Zimbabwe	ODB.2013.D1.IDISCOVERABLE	Map Data	PRIMARY	0	2015
ZWE	Zimbabwe	ODB.2013.D2.IDISCOVERABLE	Land ownership data	PRIMARY	0	2015
ZWE	Zimbabwe	ODB.2013.D4.IDISCOVERABLE	Detailed census data	PRIMARY	0	2015
ZWE	Zimbabwe	ODB.2013.D5.IDISCOVERABLE	Detailed government budget	PRIMARY	0	2015
ZWE	Zimbabwe	ODB.2013.D6.IDISCOVERABLE	Detailed data on government spend	PRIMARY	0	2015
ZWE	Zimbabwe	ODB.2013.D7.IDISCOVERABLE	Company register	PRIMARY	0	2015
ZWE	Zimbabwe	ODB.2013.D8.IDISCOVERABLE	Legislation	PRIMARY	0	2015
ZWE	Zimbabwe	ODB.2013.D9.IDISCOVERABLE	Public transport timetables	PRIMARY	0	2015
ZWE	Zimbabwe	ODB.2013.D10.IDISCOVERABLE	International trade data	PRIMARY	0	2015
ZWE	Zimbabwe	ODB.2013.D11.IDISCOVERABLE	Health sector performance	PRIMARY	0	2015
ZWE	Zimbabwe	ODB.2013.D12.IDISCOVERABLE	Primary or secondary education performance data	PRIMARY	0	2015
ZWE	Zimbabwe	ODB.2013.D13.IDISCOVERABLE	Crime statistics	PRIMARY	0	2015
ZWE	Zimbabwe	ODB.2013.D14.IDISCOVERABLE	National environment statistics	PRIMARY	0	2015
ZWE	Zimbabwe	ODB.2013.D15.IDISCOVERABLE	National election results	PRIMARY	0	2015
ZWE	Zimbabwe	ODB.2013.D16.IDISCOVERABLE	Public Contracts	PRIMARY	0	2015
ZWE	Zimbabwe	ODB.2013.D1.JLINKED	Map Data	PRIMARY	0	2015
ZWE	Zimbabwe	ODB.2013.D2.JLINKED	Land ownership data	PRIMARY	0	2015
ZWE	Zimbabwe	ODB.2013.D4.JLINKED	Detailed census data	PRIMARY	0	2015
ZWE	Zimbabwe	ODB.2013.D5.JLINKED	Detailed government budget	PRIMARY	0	2015
ZWE	Zimbabwe	ODB.2013.D6.JLINKED	Detailed data on government spend	PRIMARY	0	2015
ZWE	Zimbabwe	ODB.2013.D7.JLINKED	Company register	PRIMARY	0	2015
ZWE	Zimbabwe	ODB.2013.D8.JLINKED	Legislation	PRIMARY	0	2015
ZWE	Zimbabwe	ODB.2013.D9.JLINKED	Public transport timetables	PRIMARY	0	2015
ZWE	Zimbabwe	ODB.2013.D10.JLINKED	International trade data	PRIMARY	0	2015
ZWE	Zimbabwe	ODB.2013.D11.JLINKED	Health sector performance	PRIMARY	0	2015
ZWE	Zimbabwe	ODB.2013.D12.JLINKED	Primary or secondary education performance data	PRIMARY	0	2015
ZWE	Zimbabwe	ODB.2013.D13.JLINKED	Crime statistics	PRIMARY	0	2015
ZWE	Zimbabwe	ODB.2013.D14.JLINKED	National environment statistics	PRIMARY	0	2015
ZWE	Zimbabwe	ODB.2013.D15.JLINKED	National election results	PRIMARY	0	2015
ZWE	Zimbabwe	ODB.2013.D16.JLINKED	Public Contracts	PRIMARY	0	2015
ZWE	Zimbabwe	ODB.2013.C.INIT	To what extent is there a well-resourced open government data initiative in the country?	PRIMARY	1	2014
ZWE	Zimbabwe	ODB.2013.C.DPL	To what extent is there a robust legal or regulatory framework for protection of personal data in the country?	PRIMARY	4	2014
ZWE	Zimbabwe	ODB.2013.C.RTI	To what extent does the country have a functioning Right to Information law (RTI) / Freedom of Information (FoI) law?	PRIMARY	2	2014
ZWE	Zimbabwe	ODB.2013.C.CSOC	To what extent are civil society and/or information technology professionals engaging with the government regarding open data?	PRIMARY	0	2014
ZWE	Zimbabwe	ODB.2013.C.SUPIN	To what extent is government directly supporting a culture of innovation with open data through competitions, grants or other support actions?	PRIMARY	0	2014
ZWE	Zimbabwe	ODB.2013.C.CITY	To what extent are city, regional and local governments running their own open data initiatives?	PRIMARY	0	2014
ZWE	Zimbabwe	ODB.2013.C.TRAIN	To what extent is training about open data available for individuals or businesses wishing to increase their skills or build businesses to use (open) data?	PRIMARY	2	2014
ZWE	Zimbabwe	FH	Political Freedoms and Civil Liberties	SECONDARY	29	2014
ZWE	Zimbabwe	UN.OSI	Government online services index	SECONDARY	0.30708	2014
ZWE	Zimbabwe	WB.NETUSERS	Internet users (per 100 people)	SECONDARY	18.5	2014
ZWE	Zimbabwe	WEF.GCI.9.02	Firm-level technology absorption.	SECONDARY	4.345220726	2014
ZWE	Zimbabwe	WEF.GITR.8.01	Importance of ICT to government vision of the future.	SECONDARY	3.570718397	2014
ZWE	Zimbabwe	ODB.2013.I.GOV	To what extent has open data had a noticeable impact on increasing government efficiency and effectiveness?	PRIMARY	0	2014
ZWE	Zimbabwe	ODB.2013.I.ACCOUNT	To what extent has open data had a noticeable impact on increasing transparency and accountability in the country?	PRIMARY	1	2014
ZWE	Zimbabwe	ODB.2013.I.ENV	To what extent has open data had a noticeable impact on environmental sustainability in the country?	PRIMARY	0	2014
ZWE	Zimbabwe	ODB.2013.I.INC	To what extent has open data had a noticeable impact on increasing the inclusion of marginalised groups in policy making and accessing government services?	PRIMARY	0	2014
ZWE	Zimbabwe	ODB.2013.I.ECON	To what extent has open data had a noticeable positive impact on the economy?	PRIMARY	0	2014
ZWE	Zimbabwe	ODB.2013.I.ENTR	To what extent are entrepreneurs successfully using open data to build new businesses in the country?	PRIMARY	0	2014
ZWE	Zimbabwe	ODB.2013.D1	Map Data	PRIMARY	5	2014
ZWE	Zimbabwe	ODB.2013.D2	Land ownership data	PRIMARY	5	2014
ZWE	Zimbabwe	ODB.2013.D4	Detailed census data	PRIMARY	40	2014
ZWE	Zimbabwe	ODB.2013.D5	Detailed government budget	PRIMARY	15	2014
ZWE	Zimbabwe	ODB.2013.D6	Detailed data on government spend	PRIMARY	10	2014
ZWE	Zimbabwe	ODB.2013.D7	Company register	PRIMARY	5	2014
ZWE	Zimbabwe	ODB.2013.D8	Legislation	PRIMARY	15	2014
ZWE	Zimbabwe	ODB.2013.D9	Public transport timetables	PRIMARY	0	2014
ZWE	Zimbabwe	ODB.2013.D10	International trade data	PRIMARY	45	2014
ZWE	Zimbabwe	ODB.2013.D11	Health sector performance	PRIMARY	10	2014
ZWE	Zimbabwe	ODB.2013.D12	Primary or secondary education performance data	PRIMARY	5	2014
ZWE	Zimbabwe	ODB.2013.D13	Crime statistics	PRIMARY	10	2014
ZWE	Zimbabwe	ODB.2013.D14	National environment statistics	PRIMARY	5	2014
ZWE	Zimbabwe	ODB.2013.D15	National election results	PRIMARY	15	2014
ZWE	Zimbabwe	ODB.2013.D16	Public Contracts	PRIMARY	5	2014
ZWE	Zimbabwe	ODB	Open Data Barometer	INDEX	9.65	2014
ZWE	Zimbabwe	READINESS	Readiness	SUBINDEX	20	2014
ZWE	Zimbabwe	IMPLEMENTATION	Implementation	SUBINDEX	10	2014
ZWE	Zimbabwe	IMPACT	Emerging Impact	SUBINDEX	3	2014
ZWE	Zimbabwe	GOVERNMENT_ACTION	Government action	COMPONENT	20	2014
ZWE	Zimbabwe	REGULATORY_AND_CIVIL	Citizens and civil rights	COMPONENT	18	2014
ZWE	Zimbabwe	BUSINESS_AND_ENTREPRENEURSHIP	Enterpreneurs and business	COMPONENT	25	2014
ZWE	Zimbabwe	INNOVATION	Government datasets: Innovation Cluster	COMPONENT	13	2014
ZWE	Zimbabwe	SOCIAL_POLICY	Government datasets: Social Policy Cluster	COMPONENT	13	2014
ZWE	Zimbabwe	ACCOUNTABILITY	Government datasets: Accountability cluster	COMPONENT	12	2014
ZWE	Zimbabwe	POLITICAL	Political impact	COMPONENT	7	2014
ZWE	Zimbabwe	SOCIAL	Social impact	COMPONENT	0	2014
ZWE	Zimbabwe	ECONOMIC	Economic impact	COMPONENT	0	2014
ZWE	Zimbabwe	ODB.2013.D1.ISOPEN	Map Data	PRIMARY	0	2014
ZWE	Zimbabwe	ODB.2013.D2.ISOPEN	Land ownership data	PRIMARY	0	2014
ZWE	Zimbabwe	ODB.2013.D4.ISOPEN	Detailed census data	PRIMARY	0	2014
ZWE	Zimbabwe	ODB.2013.D5.ISOPEN	Detailed government budget	PRIMARY	0	2014
ZWE	Zimbabwe	ODB.2013.D6.ISOPEN	Detailed data on government spend	PRIMARY	0	2014
ZWE	Zimbabwe	ODB.2013.D7.ISOPEN	Company register	PRIMARY	0	2014
ZWE	Zimbabwe	ODB.2013.D8.ISOPEN	Legislation	PRIMARY	0	2014
ZWE	Zimbabwe	ODB.2013.D9.ISOPEN	Public transport timetables	PRIMARY	0	2014
ZWE	Zimbabwe	ODB.2013.D10.ISOPEN	International trade data	PRIMARY	0	2014
ZWE	Zimbabwe	ODB.2013.D11.ISOPEN	Health sector performance	PRIMARY	0	2014
ZWE	Zimbabwe	ODB.2013.D12.ISOPEN	Primary or secondary education performance data	PRIMARY	0	2014
ZWE	Zimbabwe	ODB.2013.D13.ISOPEN	Crime statistics	PRIMARY	0	2014
ZWE	Zimbabwe	ODB.2013.D14.ISOPEN	National environment statistics	PRIMARY	0	2014
ZWE	Zimbabwe	ODB.2013.D15.ISOPEN	National election results	PRIMARY	0	2014
ZWE	Zimbabwe	ODB.2013.D16.ISOPEN	Public Contracts	PRIMARY	0	2014
ZWE	Zimbabwe	ODB.2013.D1.AEXISTS	Map Data	PRIMARY	5	2014
ZWE	Zimbabwe	ODB.2013.D2.AEXISTS	Land ownership data	PRIMARY	5	2014
ZWE	Zimbabwe	ODB.2013.D4.AEXISTS	Detailed census data	PRIMARY	5	2014
ZWE	Zimbabwe	ODB.2013.D5.AEXISTS	Detailed government budget	PRIMARY	5	2014
ZWE	Zimbabwe	ODB.2013.D6.AEXISTS	Detailed data on government spend	PRIMARY	5	2014
ZWE	Zimbabwe	ODB.2013.D7.AEXISTS	Company register	PRIMARY	5	2014
ZWE	Zimbabwe	ODB.2013.D8.AEXISTS	Legislation	PRIMARY	5	2014
ZWE	Zimbabwe	ODB.2013.D9.AEXISTS	Public transport timetables	PRIMARY	0	2014
ZWE	Zimbabwe	ODB.2013.D10.AEXISTS	International trade data	PRIMARY	5	2014
ZWE	Zimbabwe	ODB.2013.D11.AEXISTS	Health sector performance	PRIMARY	5	2014
ZWE	Zimbabwe	ODB.2013.D12.AEXISTS	Primary or secondary education performance data	PRIMARY	5	2014
ZWE	Zimbabwe	ODB.2013.D13.AEXISTS	Crime statistics	PRIMARY	5	2014
ZWE	Zimbabwe	ODB.2013.D14.AEXISTS	National environment statistics	PRIMARY	5	2014
ZWE	Zimbabwe	ODB.2013.D15.AEXISTS	National election results	PRIMARY	5	2014
ZWE	Zimbabwe	ODB.2013.D16.AEXISTS	Public Contracts	PRIMARY	5	2014
ZWE	Zimbabwe	ODB.2013.D1.BAVAILABLE	Map Data	PRIMARY	0	2014
ZWE	Zimbabwe	ODB.2013.D2.BAVAILABLE	Land ownership data	PRIMARY	0	2014
ZWE	Zimbabwe	ODB.2013.D4.BAVAILABLE	Detailed census data	PRIMARY	10	2014
ZWE	Zimbabwe	ODB.2013.D5.BAVAILABLE	Detailed government budget	PRIMARY	10	2014
ZWE	Zimbabwe	ODB.2013.D6.BAVAILABLE	Detailed data on government spend	PRIMARY	10	2014
ZWE	Zimbabwe	ODB.2013.D7.BAVAILABLE	Company register	PRIMARY	0	2014
ZWE	Zimbabwe	ODB.2013.D8.BAVAILABLE	Legislation	PRIMARY	10	2014
ZWE	Zimbabwe	ODB.2013.D9.BAVAILABLE	Public transport timetables	PRIMARY	0	2014
ZWE	Zimbabwe	ODB.2013.D10.BAVAILABLE	International trade data	PRIMARY	10	2014
ZWE	Zimbabwe	ODB.2013.D11.BAVAILABLE	Health sector performance	PRIMARY	10	2014
ZWE	Zimbabwe	ODB.2013.D12.BAVAILABLE	Primary or secondary education performance data	PRIMARY	0	2014
ZWE	Zimbabwe	ODB.2013.D13.BAVAILABLE	Crime statistics	PRIMARY	10	2014
ZWE	Zimbabwe	ODB.2013.D14.BAVAILABLE	National environment statistics	PRIMARY	0	2014
ZWE	Zimbabwe	ODB.2013.D15.BAVAILABLE	National election results	PRIMARY	10	2014
ZWE	Zimbabwe	ODB.2013.D16.BAVAILABLE	Public Contracts	PRIMARY	0	2014
ZWE	Zimbabwe	ODB.2013.D1.CMACHINEREADABLE	Map Data	PRIMARY	0	2014
ZWE	Zimbabwe	ODB.2013.D2.CMACHINEREADABLE	Land ownership data	PRIMARY	0	2014
ZWE	Zimbabwe	ODB.2013.D4.CMACHINEREADABLE	Detailed census data	PRIMARY	15	2014
ZWE	Zimbabwe	ODB.2013.D5.CMACHINEREADABLE	Detailed government budget	PRIMARY	0	2014
ZWE	Zimbabwe	ODB.2013.D6.CMACHINEREADABLE	Detailed data on government spend	PRIMARY	0	2014
ZWE	Zimbabwe	ODB.2013.D7.CMACHINEREADABLE	Company register	PRIMARY	0	2014
ZWE	Zimbabwe	ODB.2013.D8.CMACHINEREADABLE	Legislation	PRIMARY	0	2014
ZWE	Zimbabwe	ODB.2013.D9.CMACHINEREADABLE	Public transport timetables	PRIMARY	0	2014
ZWE	Zimbabwe	ODB.2013.D10.CMACHINEREADABLE	International trade data	PRIMARY	15	2014
ZWE	Zimbabwe	ODB.2013.D11.CMACHINEREADABLE	Health sector performance	PRIMARY	0	2014
ZWE	Zimbabwe	ODB.2013.D12.CMACHINEREADABLE	Primary or secondary education performance data	PRIMARY	0	2014
ZWE	Zimbabwe	ODB.2013.D13.CMACHINEREADABLE	Crime statistics	PRIMARY	0	2014
ZWE	Zimbabwe	ODB.2013.D14.CMACHINEREADABLE	National environment statistics	PRIMARY	0	2014
ZWE	Zimbabwe	ODB.2013.D15.CMACHINEREADABLE	National election results	PRIMARY	0	2014
ZWE	Zimbabwe	ODB.2013.D16.CMACHINEREADABLE	Public Contracts	PRIMARY	0	2014
ZWE	Zimbabwe	ODB.2013.D1.DBULK	Map Data	PRIMARY	0	2014
ZWE	Zimbabwe	ODB.2013.D2.DBULK	Land ownership data	PRIMARY	0	2014
ZWE	Zimbabwe	ODB.2013.D4.DBULK	Detailed census data	PRIMARY	0	2014
ZWE	Zimbabwe	ODB.2013.D5.DBULK	Detailed government budget	PRIMARY	0	2014
ZWE	Zimbabwe	ODB.2013.D6.DBULK	Detailed data on government spend	PRIMARY	0	2014
ZWE	Zimbabwe	ODB.2013.D7.DBULK	Company register	PRIMARY	0	2014
ZWE	Zimbabwe	ODB.2013.D8.DBULK	Legislation	PRIMARY	0	2014
ZWE	Zimbabwe	ODB.2013.D9.DBULK	Public transport timetables	PRIMARY	0	2014
ZWE	Zimbabwe	ODB.2013.D10.DBULK	International trade data	PRIMARY	0	2014
ZWE	Zimbabwe	ODB.2013.D11.DBULK	Health sector performance	PRIMARY	0	2014
ZWE	Zimbabwe	ODB.2013.D12.DBULK	Primary or secondary education performance data	PRIMARY	0	2014
ZWE	Zimbabwe	ODB.2013.D13.DBULK	Crime statistics	PRIMARY	0	2014
ZWE	Zimbabwe	ODB.2013.D14.DBULK	National environment statistics	PRIMARY	0	2014
ZWE	Zimbabwe	ODB.2013.D15.DBULK	National election results	PRIMARY	0	2014
ZWE	Zimbabwe	ODB.2013.D16.DBULK	Public Contracts	PRIMARY	0	2014
ZWE	Zimbabwe	ODB.2013.D1.EFREE	Map Data	PRIMARY	0	2014
ZWE	Zimbabwe	ODB.2013.D2.EFREE	Land ownership data	PRIMARY	0	2014
ZWE	Zimbabwe	ODB.2013.D4.EFREE	Detailed census data	PRIMARY	15	2014
ZWE	Zimbabwe	ODB.2013.D5.EFREE	Detailed government budget	PRIMARY	0	2014
ZWE	Zimbabwe	ODB.2013.D6.EFREE	Detailed data on government spend	PRIMARY	0	2014
ZWE	Zimbabwe	ODB.2013.D7.EFREE	Company register	PRIMARY	0	2014
ZWE	Zimbabwe	ODB.2013.D8.EFREE	Legislation	PRIMARY	0	2014
ZWE	Zimbabwe	ODB.2013.D9.EFREE	Public transport timetables	PRIMARY	0	2014
ZWE	Zimbabwe	ODB.2013.D10.EFREE	International trade data	PRIMARY	15	2014
ZWE	Zimbabwe	ODB.2013.D11.EFREE	Health sector performance	PRIMARY	0	2014
ZWE	Zimbabwe	ODB.2013.D12.EFREE	Primary or secondary education performance data	PRIMARY	0	2014
ZWE	Zimbabwe	ODB.2013.D13.EFREE	Crime statistics	PRIMARY	0	2014
ZWE	Zimbabwe	ODB.2013.D14.EFREE	National environment statistics	PRIMARY	0	2014
ZWE	Zimbabwe	ODB.2013.D15.EFREE	National election results	PRIMARY	0	2014
ZWE	Zimbabwe	ODB.2013.D16.EFREE	Public Contracts	PRIMARY	0	2014
ZWE	Zimbabwe	ODB.2013.D1.FLICENSE	Map Data	PRIMARY	0	2014
ZWE	Zimbabwe	ODB.2013.D2.FLICENSE	Land ownership data	PRIMARY	0	2014
ZWE	Zimbabwe	ODB.2013.D4.FLICENSE	Detailed census data	PRIMARY	0	2014
ZWE	Zimbabwe	ODB.2013.D5.FLICENSE	Detailed government budget	PRIMARY	0	2014
ZWE	Zimbabwe	ODB.2013.D6.FLICENSE	Detailed data on government spend	PRIMARY	0	2014
ZWE	Zimbabwe	ODB.2013.D7.FLICENSE	Company register	PRIMARY	0	2014
ZWE	Zimbabwe	ODB.2013.D8.FLICENSE	Legislation	PRIMARY	0	2014
ZWE	Zimbabwe	ODB.2013.D9.FLICENSE	Public transport timetables	PRIMARY	0	2014
ZWE	Zimbabwe	ODB.2013.D10.FLICENSE	International trade data	PRIMARY	0	2014
ZWE	Zimbabwe	ODB.2013.D11.FLICENSE	Health sector performance	PRIMARY	0	2014
ZWE	Zimbabwe	ODB.2013.D12.FLICENSE	Primary or secondary education performance data	PRIMARY	0	2014
ZWE	Zimbabwe	ODB.2013.D13.FLICENSE	Crime statistics	PRIMARY	0	2014
ZWE	Zimbabwe	ODB.2013.D14.FLICENSE	National environment statistics	PRIMARY	0	2014
ZWE	Zimbabwe	ODB.2013.D15.FLICENSE	National election results	PRIMARY	0	2014
ZWE	Zimbabwe	ODB.2013.D16.FLICENSE	Public Contracts	PRIMARY	0	2014
ZWE	Zimbabwe	ODB.2013.D1.GUPDATED	Map Data	PRIMARY	0	2014
ZWE	Zimbabwe	ODB.2013.D2.GUPDATED	Land ownership data	PRIMARY	0	2014
ZWE	Zimbabwe	ODB.2013.D4.GUPDATED	Detailed census data	PRIMARY	-5	2014
ZWE	Zimbabwe	ODB.2013.D5.GUPDATED	Detailed government budget	PRIMARY	0	2014
ZWE	Zimbabwe	ODB.2013.D6.GUPDATED	Detailed data on government spend	PRIMARY	-5	2014
ZWE	Zimbabwe	ODB.2013.D7.GUPDATED	Company register	PRIMARY	0	2014
ZWE	Zimbabwe	ODB.2013.D8.GUPDATED	Legislation	PRIMARY	0	2014
ZWE	Zimbabwe	ODB.2013.D9.GUPDATED	Public transport timetables	PRIMARY	0	2014
ZWE	Zimbabwe	ODB.2013.D10.GUPDATED	International trade data	PRIMARY	-5	2014
ZWE	Zimbabwe	ODB.2013.D11.GUPDATED	Health sector performance	PRIMARY	-5	2014
ZWE	Zimbabwe	ODB.2013.D12.GUPDATED	Primary or secondary education performance data	PRIMARY	0	2014
ZWE	Zimbabwe	ODB.2013.D13.GUPDATED	Crime statistics	PRIMARY	-5	2014
ZWE	Zimbabwe	ODB.2013.D14.GUPDATED	National environment statistics	PRIMARY	0	2014
ZWE	Zimbabwe	ODB.2013.D15.GUPDATED	National election results	PRIMARY	0	2014
ZWE	Zimbabwe	ODB.2013.D16.GUPDATED	Public Contracts	PRIMARY	0	2014
ZWE	Zimbabwe	ODB.2013.D1.HSUSTAINABLE	Map Data	PRIMARY	0	2014
ZWE	Zimbabwe	ODB.2013.D2.HSUSTAINABLE	Land ownership data	PRIMARY	0	2014
ZWE	Zimbabwe	ODB.2013.D4.HSUSTAINABLE	Detailed census data	PRIMARY	0	2014
ZWE	Zimbabwe	ODB.2013.D5.HSUSTAINABLE	Detailed government budget	PRIMARY	0	2014
ZWE	Zimbabwe	ODB.2013.D6.HSUSTAINABLE	Detailed data on government spend	PRIMARY	0	2014
ZWE	Zimbabwe	ODB.2013.D7.HSUSTAINABLE	Company register	PRIMARY	0	2014
ZWE	Zimbabwe	ODB.2013.D8.HSUSTAINABLE	Legislation	PRIMARY	0	2014
ZWE	Zimbabwe	ODB.2013.D9.HSUSTAINABLE	Public transport timetables	PRIMARY	0	2014
ZWE	Zimbabwe	ODB.2013.D10.HSUSTAINABLE	International trade data	PRIMARY	0	2014
ZWE	Zimbabwe	ODB.2013.D11.HSUSTAINABLE	Health sector performance	PRIMARY	0	2014
ZWE	Zimbabwe	ODB.2013.D12.HSUSTAINABLE	Primary or secondary education performance data	PRIMARY	0	2014
ZWE	Zimbabwe	ODB.2013.D13.HSUSTAINABLE	Crime statistics	PRIMARY	0	2014
ZWE	Zimbabwe	ODB.2013.D14.HSUSTAINABLE	National environment statistics	PRIMARY	0	2014
ZWE	Zimbabwe	ODB.2013.D15.HSUSTAINABLE	National election results	PRIMARY	0	2014
ZWE	Zimbabwe	ODB.2013.D16.HSUSTAINABLE	Public Contracts	PRIMARY	0	2014
ZWE	Zimbabwe	ODB.2013.D1.IDISCOVERABLE	Map Data	PRIMARY	0	2014
ZWE	Zimbabwe	ODB.2013.D2.IDISCOVERABLE	Land ownership data	PRIMARY	0	2014
ZWE	Zimbabwe	ODB.2013.D4.IDISCOVERABLE	Detailed census data	PRIMARY	0	2014
ZWE	Zimbabwe	ODB.2013.D5.IDISCOVERABLE	Detailed government budget	PRIMARY	0	2014
ZWE	Zimbabwe	ODB.2013.D6.IDISCOVERABLE	Detailed data on government spend	PRIMARY	0	2014
ZWE	Zimbabwe	ODB.2013.D7.IDISCOVERABLE	Company register	PRIMARY	0	2014
ZWE	Zimbabwe	ODB.2013.D8.IDISCOVERABLE	Legislation	PRIMARY	0	2014
ZWE	Zimbabwe	ODB.2013.D9.IDISCOVERABLE	Public transport timetables	PRIMARY	0	2014
ZWE	Zimbabwe	ODB.2013.D10.IDISCOVERABLE	International trade data	PRIMARY	5	2014
ZWE	Zimbabwe	ODB.2013.D11.IDISCOVERABLE	Health sector performance	PRIMARY	0	2014
ZWE	Zimbabwe	ODB.2013.D12.IDISCOVERABLE	Primary or secondary education performance data	PRIMARY	0	2014
ZWE	Zimbabwe	ODB.2013.D13.IDISCOVERABLE	Crime statistics	PRIMARY	0	2014
ZWE	Zimbabwe	ODB.2013.D14.IDISCOVERABLE	National environment statistics	PRIMARY	0	2014
ZWE	Zimbabwe	ODB.2013.D15.IDISCOVERABLE	National election results	PRIMARY	0	2014
ZWE	Zimbabwe	ODB.2013.D16.IDISCOVERABLE	Public Contracts	PRIMARY	0	2014
ZWE	Zimbabwe	ODB.2013.D1.JLINKED	Map Data	PRIMARY	0	2014
ZWE	Zimbabwe	ODB.2013.D2.JLINKED	Land ownership data	PRIMARY	0	2014
ZWE	Zimbabwe	ODB.2013.D4.JLINKED	Detailed census data	PRIMARY	0	2014
ZWE	Zimbabwe	ODB.2013.D5.JLINKED	Detailed government budget	PRIMARY	0	2014
ZWE	Zimbabwe	ODB.2013.D6.JLINKED	Detailed data on government spend	PRIMARY	0	2014
ZWE	Zimbabwe	ODB.2013.D7.JLINKED	Company register	PRIMARY	0	2014
ZWE	Zimbabwe	ODB.2013.D8.JLINKED	Legislation	PRIMARY	0	2014
ZWE	Zimbabwe	ODB.2013.D9.JLINKED	Public transport timetables	PRIMARY	0	2014
ZWE	Zimbabwe	ODB.2013.D10.JLINKED	International trade data	PRIMARY	0	2014
ZWE	Zimbabwe	ODB.2013.D11.JLINKED	Health sector performance	PRIMARY	0	2014
ZWE	Zimbabwe	ODB.2013.D12.JLINKED	Primary or secondary education performance data	PRIMARY	0	2014
ZWE	Zimbabwe	ODB.2013.D13.JLINKED	Crime statistics	PRIMARY	0	2014
ZWE	Zimbabwe	ODB.2013.D14.JLINKED	National environment statistics	PRIMARY	0	2014
ZWE	Zimbabwe	ODB.2013.D15.JLINKED	National election results	PRIMARY	0	2014
ZWE	Zimbabwe	ODB.2013.D16.JLINKED	Public Contracts	PRIMARY	0	2014
ZWE	Zimbabwe	ODB.2013.C.INIT	To what extent is there a well-resourced open government data initiative in the country?	PRIMARY	0	2013
ZWE	Zimbabwe	ODB.2013.C.RTI	To what extent does the country have a functioning Right to Information law (RTI) / Freedom of Information (FoI) law?	PRIMARY	4	2013
ZWE	Zimbabwe	ODB.2013.C.DPL	To what extent is there a robust legal or regulatory framework for protection of personal data in the country?	PRIMARY	8	2013
ZWE	Zimbabwe	ODB.2013.C.CSOC	To what extent are civil society and/or information technology professionals engaging with the government regarding open data?	PRIMARY	0	2013
ZWE	Zimbabwe	ODB.2013.C.CITY	To what extent are city, regional and local governments running their own open data initiatives?	PRIMARY	0	2013
ZWE	Zimbabwe	ODB.2013.C.SUPIN	To what extent is government directly supporting a culture of innovation with open data through competitions, grants or other support actions?	PRIMARY	0	2013
ZWE	Zimbabwe	ODB.2013.C.TRAIN	To what extent is training about open data available for individuals or businesses wishing to increase their skills or build businesses to use (open) data?	PRIMARY	2	2013
ZWE	Zimbabwe	FH	Political Freedoms and Civil Liberties	SECONDARY	25	2013
ZWE	Zimbabwe	UN.OSI	Government online services index	SECONDARY	0.3007	2013
ZWE	Zimbabwe	WB.NETUSERS	Internet users (per 100 people)	SECONDARY	17.0908	2013
ZWE	Zimbabwe	WEF.GCI.9.02	Firm-level technology absorption.	SECONDARY	4.345220726	2013
ZWE	Zimbabwe	WEF.GITR.8.01	Importance of ICT to government vision of the future.	SECONDARY	3.423120433	2013
ZWE	Zimbabwe	ODB.2013.I.GOV	To what extent has open data had a noticeable impact on increasing government efficiency and effectiveness?	PRIMARY	0	2013
ZWE	Zimbabwe	ODB.2013.I.ACCOUNT	To what extent has open data had a noticeable impact on increasing transparency and accountability in the country?	PRIMARY	0	2013
ZWE	Zimbabwe	ODB.2013.I.ENV	To what extent has open data had a noticeable impact on environmental sustainability in the country?	PRIMARY	0	2013
ZWE	Zimbabwe	ODB.2013.I.INC	To what extent has open data had a noticeable impact on increasing the inclusion of marginalised groups in policy making and accessing government services?	PRIMARY	0	2013
ZWE	Zimbabwe	ODB.2013.I.ECON	To what extent has open data had a noticeable positive impact on the economy?	PRIMARY	0	2013
ZWE	Zimbabwe	ODB.2013.I.ENTR	To what extent are entrepreneurs successfully using open data to build new businesses in the country?	PRIMARY	0	2013
ZWE	Zimbabwe	ODB.2013.D1	Map Data	PRIMARY	5	2013
ZWE	Zimbabwe	ODB.2013.D2	Land ownership data	PRIMARY	5	2013
ZWE	Zimbabwe	ODB.2013.D4	Detailed census data	PRIMARY	15	2013
ZWE	Zimbabwe	ODB.2013.D5	Detailed government budget	PRIMARY	15	2013
ZWE	Zimbabwe	ODB.2013.D6	Detailed data on government spend	PRIMARY	15	2013
ZWE	Zimbabwe	ODB.2013.D7	Company register	PRIMARY	5	2013
ZWE	Zimbabwe	ODB.2013.D8	Legislation	PRIMARY	5	2013
ZWE	Zimbabwe	ODB.2013.D9	Public transport timetables	PRIMARY	0	2013
ZWE	Zimbabwe	ODB.2013.D10	International trade data	PRIMARY	15	2013
ZWE	Zimbabwe	ODB.2013.D11	Health sector performance	PRIMARY	15	2013
ZWE	Zimbabwe	ODB.2013.D12	Primary or secondary education performance data	PRIMARY	5	2013
ZWE	Zimbabwe	ODB.2013.D13	Crime statistics	PRIMARY	15	2013
ZWE	Zimbabwe	ODB.2013.D14	National environment statistics	PRIMARY	0	2013
ZWE	Zimbabwe	ODB.2013.D15	National election results	PRIMARY	15	2013
ZWE	Zimbabwe	ODB	Open Data Barometer	INDEX	5.3	2013
ZWE	Zimbabwe	READINESS	Readiness	SUBINDEX	15	2013
ZWE	Zimbabwe	IMPLEMENTATION	Implementation	SUBINDEX	6	2013
ZWE	Zimbabwe	IMPACT	Emerging Impact	SUBINDEX	0	2013
ZWE	Zimbabwe	GOVERNMENT_ACTION	Government action	COMPONENT	16	2013
ZWE	Zimbabwe	REGULATORY_AND_CIVIL	Citizens and civil rights	COMPONENT	30	2013
ZWE	Zimbabwe	BUSINESS_AND_ENTREPRENEURSHIP	Enterpreneurs and business	COMPONENT	11	2013
ZWE	Zimbabwe	INNOVATION	Government datasets: Innovation Cluster	COMPONENT	8.75	2013
ZWE	Zimbabwe	SOCIAL_POLICY	Government datasets: Social Policy Cluster	COMPONENT	8	2013
ZWE	Zimbabwe	ACCOUNTABILITY	Government datasets: Accountability cluster	COMPONENT	11	2013
ZWE	Zimbabwe	POLITICAL	Political impact	COMPONENT	0	2013
ZWE	Zimbabwe	SOCIAL	Social impact	COMPONENT	0	2013
ZWE	Zimbabwe	ECONOMIC	Economic impact	COMPONENT	0	2013
ZWE	Zimbabwe	ODB.2013.D1.ISOPEN	Map Data	PRIMARY	0	2013
ZWE	Zimbabwe	ODB.2013.D2.ISOPEN	Land ownership data	PRIMARY	0	2013
ZWE	Zimbabwe	ODB.2013.D4.ISOPEN	Detailed census data	PRIMARY	0	2013
ZWE	Zimbabwe	ODB.2013.D5.ISOPEN	Detailed government budget	PRIMARY	0	2013
ZWE	Zimbabwe	ODB.2013.D6.ISOPEN	Detailed data on government spend	PRIMARY	0	2013
ZWE	Zimbabwe	ODB.2013.D7.ISOPEN	Company register	PRIMARY	0	2013
ZWE	Zimbabwe	ODB.2013.D8.ISOPEN	Legislation	PRIMARY	0	2013
ZWE	Zimbabwe	ODB.2013.D9.ISOPEN	Public transport timetables	PRIMARY	0	2013
ZWE	Zimbabwe	ODB.2013.D10.ISOPEN	International trade data	PRIMARY	0	2013
ZWE	Zimbabwe	ODB.2013.D11.ISOPEN	Health sector performance	PRIMARY	0	2013
ZWE	Zimbabwe	ODB.2013.D12.ISOPEN	Primary or secondary education performance data	PRIMARY	0	2013
ZWE	Zimbabwe	ODB.2013.D13.ISOPEN	Crime statistics	PRIMARY	0	2013
ZWE	Zimbabwe	ODB.2013.D14.ISOPEN	National environment statistics	PRIMARY	0	2013
ZWE	Zimbabwe	ODB.2013.D15.ISOPEN	National election results	PRIMARY	0	2013
ZWE	Zimbabwe	ODB.2013.D1.AEXISTS	Map Data	PRIMARY	5	2013
ZWE	Zimbabwe	ODB.2013.D2.AEXISTS	Land ownership data	PRIMARY	5	2013
ZWE	Zimbabwe	ODB.2013.D4.AEXISTS	Detailed census data	PRIMARY	5	2013
ZWE	Zimbabwe	ODB.2013.D5.AEXISTS	Detailed government budget	PRIMARY	5	2013
ZWE	Zimbabwe	ODB.2013.D6.AEXISTS	Detailed data on government spend	PRIMARY	5	2013
ZWE	Zimbabwe	ODB.2013.D7.AEXISTS	Company register	PRIMARY	5	2013
ZWE	Zimbabwe	ODB.2013.D8.AEXISTS	Legislation	PRIMARY	5	2013
ZWE	Zimbabwe	ODB.2013.D9.AEXISTS	Public transport timetables	PRIMARY	0	2013
ZWE	Zimbabwe	ODB.2013.D10.AEXISTS	International trade data	PRIMARY	5	2013
ZWE	Zimbabwe	ODB.2013.D11.AEXISTS	Health sector performance	PRIMARY	5	2013
ZWE	Zimbabwe	ODB.2013.D12.AEXISTS	Primary or secondary education performance data	PRIMARY	5	2013
ZWE	Zimbabwe	ODB.2013.D13.AEXISTS	Crime statistics	PRIMARY	5	2013
ZWE	Zimbabwe	ODB.2013.D14.AEXISTS	National environment statistics	PRIMARY	0	2013
ZWE	Zimbabwe	ODB.2013.D15.AEXISTS	National election results	PRIMARY	5	2013
ZWE	Zimbabwe	ODB.2013.D1.BAVAILABLE	Map Data	PRIMARY	0	2013
ZWE	Zimbabwe	ODB.2013.D2.BAVAILABLE	Land ownership data	PRIMARY	0	2013
ZWE	Zimbabwe	ODB.2013.D4.BAVAILABLE	Detailed census data	PRIMARY	10	2013
ZWE	Zimbabwe	ODB.2013.D5.BAVAILABLE	Detailed government budget	PRIMARY	10	2013
ZWE	Zimbabwe	ODB.2013.D6.BAVAILABLE	Detailed data on government spend	PRIMARY	10	2013
ZWE	Zimbabwe	ODB.2013.D7.BAVAILABLE	Company register	PRIMARY	0	2013
ZWE	Zimbabwe	ODB.2013.D8.BAVAILABLE	Legislation	PRIMARY	0	2013
ZWE	Zimbabwe	ODB.2013.D9.BAVAILABLE	Public transport timetables	PRIMARY	0	2013
ZWE	Zimbabwe	ODB.2013.D10.BAVAILABLE	International trade data	PRIMARY	10	2013
ZWE	Zimbabwe	ODB.2013.D11.BAVAILABLE	Health sector performance	PRIMARY	10	2013
ZWE	Zimbabwe	ODB.2013.D12.BAVAILABLE	Primary or secondary education performance data	PRIMARY	0	2013
ZWE	Zimbabwe	ODB.2013.D13.BAVAILABLE	Crime statistics	PRIMARY	10	2013
ZWE	Zimbabwe	ODB.2013.D14.BAVAILABLE	National environment statistics	PRIMARY	0	2013
ZWE	Zimbabwe	ODB.2013.D15.BAVAILABLE	National election results	PRIMARY	10	2013
ZWE	Zimbabwe	ODB.2013.D1.CMACHINEREADABLE	Map Data	PRIMARY	0	2013
ZWE	Zimbabwe	ODB.2013.D2.CMACHINEREADABLE	Land ownership data	PRIMARY	0	2013
ZWE	Zimbabwe	ODB.2013.D4.CMACHINEREADABLE	Detailed census data	PRIMARY	0	2013
ZWE	Zimbabwe	ODB.2013.D5.CMACHINEREADABLE	Detailed government budget	PRIMARY	0	2013
ZWE	Zimbabwe	ODB.2013.D6.CMACHINEREADABLE	Detailed data on government spend	PRIMARY	0	2013
ZWE	Zimbabwe	ODB.2013.D7.CMACHINEREADABLE	Company register	PRIMARY	0	2013
ZWE	Zimbabwe	ODB.2013.D8.CMACHINEREADABLE	Legislation	PRIMARY	0	2013
ZWE	Zimbabwe	ODB.2013.D9.CMACHINEREADABLE	Public transport timetables	PRIMARY	0	2013
ZWE	Zimbabwe	ODB.2013.D10.CMACHINEREADABLE	International trade data	PRIMARY	0	2013
ZWE	Zimbabwe	ODB.2013.D11.CMACHINEREADABLE	Health sector performance	PRIMARY	0	2013
ZWE	Zimbabwe	ODB.2013.D12.CMACHINEREADABLE	Primary or secondary education performance data	PRIMARY	0	2013
ZWE	Zimbabwe	ODB.2013.D13.CMACHINEREADABLE	Crime statistics	PRIMARY	0	2013
ZWE	Zimbabwe	ODB.2013.D14.CMACHINEREADABLE	National environment statistics	PRIMARY	0	2013
ZWE	Zimbabwe	ODB.2013.D15.CMACHINEREADABLE	National election results	PRIMARY	0	2013
ZWE	Zimbabwe	ODB.2013.D1.DBULK	Map Data	PRIMARY	0	2013
ZWE	Zimbabwe	ODB.2013.D2.DBULK	Land ownership data	PRIMARY	0	2013
ZWE	Zimbabwe	ODB.2013.D4.DBULK	Detailed census data	PRIMARY	0	2013
ZWE	Zimbabwe	ODB.2013.D5.DBULK	Detailed government budget	PRIMARY	0	2013
ZWE	Zimbabwe	ODB.2013.D6.DBULK	Detailed data on government spend	PRIMARY	0	2013
ZWE	Zimbabwe	ODB.2013.D7.DBULK	Company register	PRIMARY	0	2013
ZWE	Zimbabwe	ODB.2013.D8.DBULK	Legislation	PRIMARY	0	2013
ZWE	Zimbabwe	ODB.2013.D9.DBULK	Public transport timetables	PRIMARY	0	2013
ZWE	Zimbabwe	ODB.2013.D10.DBULK	International trade data	PRIMARY	0	2013
ZWE	Zimbabwe	ODB.2013.D11.DBULK	Health sector performance	PRIMARY	0	2013
ZWE	Zimbabwe	ODB.2013.D12.DBULK	Primary or secondary education performance data	PRIMARY	0	2013
ZWE	Zimbabwe	ODB.2013.D13.DBULK	Crime statistics	PRIMARY	0	2013
ZWE	Zimbabwe	ODB.2013.D14.DBULK	National environment statistics	PRIMARY	0	2013
ZWE	Zimbabwe	ODB.2013.D15.DBULK	National election results	PRIMARY	0	2013
ZWE	Zimbabwe	ODB.2013.D1.EFREE	Map Data	PRIMARY	0	2013
ZWE	Zimbabwe	ODB.2013.D2.EFREE	Land ownership data	PRIMARY	0	2013
ZWE	Zimbabwe	ODB.2013.D4.EFREE	Detailed census data	PRIMARY	0	2013
ZWE	Zimbabwe	ODB.2013.D5.EFREE	Detailed government budget	PRIMARY	0	2013
ZWE	Zimbabwe	ODB.2013.D6.EFREE	Detailed data on government spend	PRIMARY	0	2013
ZWE	Zimbabwe	ODB.2013.D7.EFREE	Company register	PRIMARY	0	2013
ZWE	Zimbabwe	ODB.2013.D8.EFREE	Legislation	PRIMARY	0	2013
ZWE	Zimbabwe	ODB.2013.D9.EFREE	Public transport timetables	PRIMARY	0	2013
ZWE	Zimbabwe	ODB.2013.D10.EFREE	International trade data	PRIMARY	0	2013
ZWE	Zimbabwe	ODB.2013.D11.EFREE	Health sector performance	PRIMARY	0	2013
ZWE	Zimbabwe	ODB.2013.D12.EFREE	Primary or secondary education performance data	PRIMARY	0	2013
ZWE	Zimbabwe	ODB.2013.D13.EFREE	Crime statistics	PRIMARY	0	2013
ZWE	Zimbabwe	ODB.2013.D14.EFREE	National environment statistics	PRIMARY	0	2013
ZWE	Zimbabwe	ODB.2013.D15.EFREE	National election results	PRIMARY	0	2013
ZWE	Zimbabwe	ODB.2013.D1.FLICENSE	Map Data	PRIMARY	0	2013
ZWE	Zimbabwe	ODB.2013.D2.FLICENSE	Land ownership data	PRIMARY	0	2013
ZWE	Zimbabwe	ODB.2013.D4.FLICENSE	Detailed census data	PRIMARY	0	2013
ZWE	Zimbabwe	ODB.2013.D5.FLICENSE	Detailed government budget	PRIMARY	0	2013
ZWE	Zimbabwe	ODB.2013.D6.FLICENSE	Detailed data on government spend	PRIMARY	0	2013
ZWE	Zimbabwe	ODB.2013.D7.FLICENSE	Company register	PRIMARY	0	2013
ZWE	Zimbabwe	ODB.2013.D8.FLICENSE	Legislation	PRIMARY	0	2013
ZWE	Zimbabwe	ODB.2013.D9.FLICENSE	Public transport timetables	PRIMARY	0	2013
ZWE	Zimbabwe	ODB.2013.D10.FLICENSE	International trade data	PRIMARY	0	2013
ZWE	Zimbabwe	ODB.2013.D11.FLICENSE	Health sector performance	PRIMARY	0	2013
ZWE	Zimbabwe	ODB.2013.D12.FLICENSE	Primary or secondary education performance data	PRIMARY	0	2013
ZWE	Zimbabwe	ODB.2013.D13.FLICENSE	Crime statistics	PRIMARY	0	2013
ZWE	Zimbabwe	ODB.2013.D14.FLICENSE	National environment statistics	PRIMARY	0	2013
ZWE	Zimbabwe	ODB.2013.D15.FLICENSE	National election results	PRIMARY	0	2013
ZWE	Zimbabwe	ODB.2013.D1.GUPDATED	Map Data	PRIMARY	0	2013
ZWE	Zimbabwe	ODB.2013.D2.GUPDATED	Land ownership data	PRIMARY	0	2013
ZWE	Zimbabwe	ODB.2013.D4.GUPDATED	Detailed census data	PRIMARY	0	2013
ZWE	Zimbabwe	ODB.2013.D5.GUPDATED	Detailed government budget	PRIMARY	0	2013
ZWE	Zimbabwe	ODB.2013.D6.GUPDATED	Detailed data on government spend	PRIMARY	0	2013
ZWE	Zimbabwe	ODB.2013.D7.GUPDATED	Company register	PRIMARY	0	2013
ZWE	Zimbabwe	ODB.2013.D8.GUPDATED	Legislation	PRIMARY	0	2013
ZWE	Zimbabwe	ODB.2013.D9.GUPDATED	Public transport timetables	PRIMARY	0	2013
ZWE	Zimbabwe	ODB.2013.D10.GUPDATED	International trade data	PRIMARY	0	2013
ZWE	Zimbabwe	ODB.2013.D11.GUPDATED	Health sector performance	PRIMARY	0	2013
ZWE	Zimbabwe	ODB.2013.D12.GUPDATED	Primary or secondary education performance data	PRIMARY	0	2013
ZWE	Zimbabwe	ODB.2013.D13.GUPDATED	Crime statistics	PRIMARY	0	2013
ZWE	Zimbabwe	ODB.2013.D14.GUPDATED	National environment statistics	PRIMARY	0	2013
ZWE	Zimbabwe	ODB.2013.D15.GUPDATED	National election results	PRIMARY	0	2013
ZWE	Zimbabwe	ODB.2013.D1.HSUSTAINABLE	Map Data	PRIMARY	0	2013
ZWE	Zimbabwe	ODB.2013.D2.HSUSTAINABLE	Land ownership data	PRIMARY	0	2013
ZWE	Zimbabwe	ODB.2013.D4.HSUSTAINABLE	Detailed census data	PRIMARY	0	2013
ZWE	Zimbabwe	ODB.2013.D5.HSUSTAINABLE	Detailed government budget	PRIMARY	0	2013
ZWE	Zimbabwe	ODB.2013.D6.HSUSTAINABLE	Detailed data on government spend	PRIMARY	0	2013
ZWE	Zimbabwe	ODB.2013.D7.HSUSTAINABLE	Company register	PRIMARY	0	2013
ZWE	Zimbabwe	ODB.2013.D8.HSUSTAINABLE	Legislation	PRIMARY	0	2013
ZWE	Zimbabwe	ODB.2013.D9.HSUSTAINABLE	Public transport timetables	PRIMARY	0	2013
ZWE	Zimbabwe	ODB.2013.D10.HSUSTAINABLE	International trade data	PRIMARY	0	2013
ZWE	Zimbabwe	ODB.2013.D11.HSUSTAINABLE	Health sector performance	PRIMARY	0	2013
ZWE	Zimbabwe	ODB.2013.D12.HSUSTAINABLE	Primary or secondary education performance data	PRIMARY	0	2013
ZWE	Zimbabwe	ODB.2013.D13.HSUSTAINABLE	Crime statistics	PRIMARY	0	2013
ZWE	Zimbabwe	ODB.2013.D14.HSUSTAINABLE	National environment statistics	PRIMARY	0	2013
ZWE	Zimbabwe	ODB.2013.D15.HSUSTAINABLE	National election results	PRIMARY	0	2013
ZWE	Zimbabwe	ODB.2013.D1.IDISCOVERABLE	Map Data	PRIMARY	0	2013
ZWE	Zimbabwe	ODB.2013.D2.IDISCOVERABLE	Land ownership data	PRIMARY	0	2013
ZWE	Zimbabwe	ODB.2013.D4.IDISCOVERABLE	Detailed census data	PRIMARY	0	2013
ZWE	Zimbabwe	ODB.2013.D5.IDISCOVERABLE	Detailed government budget	PRIMARY	0	2013
ZWE	Zimbabwe	ODB.2013.D6.IDISCOVERABLE	Detailed data on government spend	PRIMARY	0	2013
ZWE	Zimbabwe	ODB.2013.D7.IDISCOVERABLE	Company register	PRIMARY	0	2013
ZWE	Zimbabwe	ODB.2013.D8.IDISCOVERABLE	Legislation	PRIMARY	0	2013
ZWE	Zimbabwe	ODB.2013.D9.IDISCOVERABLE	Public transport timetables	PRIMARY	0	2013
ZWE	Zimbabwe	ODB.2013.D10.IDISCOVERABLE	International trade data	PRIMARY	0	2013
ZWE	Zimbabwe	ODB.2013.D11.IDISCOVERABLE	Health sector performance	PRIMARY	0	2013
ZWE	Zimbabwe	ODB.2013.D12.IDISCOVERABLE	Primary or secondary education performance data	PRIMARY	0	2013
ZWE	Zimbabwe	ODB.2013.D13.IDISCOVERABLE	Crime statistics	PRIMARY	0	2013
ZWE	Zimbabwe	ODB.2013.D14.IDISCOVERABLE	National environment statistics	PRIMARY	0	2013
ZWE	Zimbabwe	ODB.2013.D15.IDISCOVERABLE	National election results	PRIMARY	0	2013
ZWE	Zimbabwe	ODB.2013.D1.JLINKED	Map Data	PRIMARY	0	2013
ZWE	Zimbabwe	ODB.2013.D2.JLINKED	Land ownership data	PRIMARY	0	2013
ZWE	Zimbabwe	ODB.2013.D4.JLINKED	Detailed census data	PRIMARY	0	2013
ZWE	Zimbabwe	ODB.2013.D5.JLINKED	Detailed government budget	PRIMARY	0	2013
ZWE	Zimbabwe	ODB.2013.D6.JLINKED	Detailed data on government spend	PRIMARY	0	2013
ZWE	Zimbabwe	ODB.2013.D7.JLINKED	Company register	PRIMARY	0	2013
ZWE	Zimbabwe	ODB.2013.D8.JLINKED	Legislation	PRIMARY	0	2013
ZWE	Zimbabwe	ODB.2013.D9.JLINKED	Public transport timetables	PRIMARY	0	2013
ZWE	Zimbabwe	ODB.2013.D10.JLINKED	International trade data	PRIMARY	0	2013
ZWE	Zimbabwe	ODB.2013.D11.JLINKED	Health sector performance	PRIMARY	0	2013
ZWE	Zimbabwe	ODB.2013.D12.JLINKED	Primary or secondary education performance data	PRIMARY	0	2013
ZWE	Zimbabwe	ODB.2013.D13.JLINKED	Crime statistics	PRIMARY	0	2013
ZWE	Zimbabwe	ODB.2013.D14.JLINKED	National environment statistics	PRIMARY	0	2013
ZWE	Zimbabwe	ODB.2013.D15.JLINKED	National election results	PRIMARY	0	2013
